# Supplementary material for: Subinhibitory Concentrations of Rifampicin Synergize with Linezolid to Delay Resistance Evolution in Clinical Methicillin-Resistant Staphylococcus Aureus
Source: Microorganisms. 2026 Jun 11;14(6):1310. doi: 10.3390/microorganisms14061310 (PMC13304078; doi:10.3390/microorganisms14061310)
Supplement: Supplementary file 1 [file microorganisms-14-01310-s001.zip]

Archive with 1 entries (1 files):
- microorganisms-4356210-supplementary.pdf
